# Supplementary material for: An In Vitro Model for Characterization of Drug Permeability across the Tympanic Membrane
Source: Pharmaceuticals (Basel). 2022 Sep 7;15(9):1114. doi: 10.3390/ph15091114 (PMC9503993; doi:10.3390/ph15091114)
Supplement: Supplementary file 1 [file pharmaceuticals-15-01114-s001.zip]

Archive with 1 entries (1 files):
- pharmaceuticals-1865394-supplementary.pdf
